# Supplementary material for: Strawberry and cranberry polyphenols improve insulin sensitivity in insulin-resistant, non-diabetic adults: a parallel, double-blind, controlled and randomised clinical trial
Source: Br J Nutr. 2017 Mar 14;117(4):519–31. doi: 10.1017/S0007114517000393 (PMC5426341; doi:10.1017/S0007114517000393)
Supplement: Supplementary file 1 [file S0007114517000393sup001.zip]

Archive with 3 entries (3 files):
- S0007114517000393sup001.docx
- S0007114517000393sup002.pptx
- S0007114517000393sup003.docx
